# Supplementary material for: Catenin Alpha-2 Mutation Changes the Immune Microenvironment in Lung Adenocarcinoma Patients Receiving Immune Checkpoint Inhibitors
Source: Front Pharmacol. 2021 Jun 7;12:645862. doi: 10.3389/fphar.2021.645862 (PMC8215613; doi:10.3389/fphar.2021.645862)
Supplement: Supplementary file 1 [file Table2.XLSX]

## Sheet: TCGA_CTNNA2
Hugo_Symbol	Entrez_Gene_Id	Center	NCBI_Build	Chromosome	Start_Position	End_Position	Strand	Variant_Classification	Variant_Type	Reference_Allele	Tumor_Seq_Allele1	Tumor_Seq_Allele2	dbSNP_RS	dbSNP_Val_Status	Tumor_Sample_Barcode	Matched_Norm_Sample_Barcode	Match_Norm_Seq_Allele1	Match_Norm_Seq_Allele2	Tumor_Validation_Allele1	Tumor_Validation_Allele2	Match_Norm_Validation_Allele1	Match_Norm_Validation_Allele2	Verification_Status	Validation_Status	Mutation_Status	Sequencing_Phase	Sequence_Source	Validation_Method	Score	BAM_File	Sequencer	Tumor_Sample_UUID	Matched_Norm_Sample_UUID	HGVSc	HGVSp	HGVSp_Short	Transcript_ID	t_depth	t_ref_count	t_alt_count	n_depth	n_ref_count	n_alt_count	all_effects	Allele	Gene	Feature	Feature_type	One_Consequence
CTNNA2	1496	BI	GRCh38	chr2	80604104	80604104	+	Missense_Mutation	SNP	T	T	A	NA	NA	TCGA-97-7938-01A-11D-2167-08	TCGA-97-7938-10A-01D-2167-08	NA	NA	NA	NA	NA	NA	NA	NA	Somatic	NA	NA	NA	NA	NA	Illumina HiSeq 2000	2dfca795-a40d-4a4b-9dfd-af3d0a683c46	82ce5155-d67c-45f1-843b-f7bfb2e4675d	c.2220T>A	p.Asp740Glu	p.D740E	ENST00000402739	50	32	18	69	NA	NA	CTNNA2,missense_variant,p.D740E,ENST00000466387,,c.2220T>A,MODERATE,,deleterious(0.01),possibly_damaging(0.586),1;CTNNA2,missense_variant,p.D740E,ENST00000496558,NM_001282598.1&NM_004389.3,c.2220T>A,MODERATE,,deleterious(0.01),possibly_damaging(0.586),1;CTNNA2,missense_variant,p.D740E,ENST00000402739,NM_001282597.1,c.2220T>A,MODERATE,YES,deleterious(0.01),benign(0.386),1;CTNNA2,missense_variant,p…	A	ENSG00000066032	ENST00000402739	Transcript	missense_variant
CTNNA2	1496	BI	GRCh38	chr2	79858066	79858066	+	Missense_Mutation	SNP	G	G	T	NA	NA	TCGA-44-7670-01A-11D-2063-08	TCGA-44-7670-10A-01D-2063-08	NA	NA	NA	NA	NA	NA	NA	NA	Somatic	NA	NA	NA	NA	NA	Illumina HiSeq 2000	2342c577-a2e8-4239-ba8e-bbf1c62e7741	f5a0150c-19b8-43ad-8e1a-7c2608c388ae	c.352G>T	p.Val118Leu	p.V118L	ENST00000402739	110	102	8	138	NA	NA	CTNNA2,missense_variant,p.V118L,ENST00000466387,,c.352G>T,MODERATE,,tolerated(0.34),benign(0.001),1;CTNNA2,missense_variant,p.V118L,ENST00000496558,NM_001282598.1&NM_004389.3,c.352G>T,MODERATE,,tolerated(0.34),benign(0.001),1;CTNNA2,missense_variant,p.V118L,ENST00000402739,NM_001282597.1,c.352G>T,MODERATE,YES,tolerated(0.34),benign(0),1;CTNNA2,missense_variant,p.V118L,ENST00000629316,NM_001164883…	T	ENSG00000066032	ENST00000402739	Transcript	missense_variant
CTNNA2	1496	BI	GRCh38	chr2	79874337	79874337	+	Missense_Mutation	SNP	T	T	G	NA	NA	TCGA-44-7670-01A-11D-2063-08	TCGA-44-7670-10A-01D-2063-08	NA	NA	NA	NA	NA	NA	NA	NA	Somatic	NA	NA	NA	NA	NA	Illumina HiSeq 2000	2342c577-a2e8-4239-ba8e-bbf1c62e7741	f5a0150c-19b8-43ad-8e1a-7c2608c388ae	c.847T>G	p.Phe283Val	p.F283V	ENST00000402739	61	45	16	39	NA	NA	CTNNA2,missense_variant,p.F283V,ENST00000466387,,c.847T>G,MODERATE,,deleterious(0),possibly_damaging(0.89),1;CTNNA2,missense_variant,p.F283V,ENST00000496558,NM_001282598.1&NM_004389.3,c.847T>G,MODERATE,,deleterious(0),possibly_damaging(0.89),1;CTNNA2,missense_variant,p.F283V,ENST00000402739,NM_001282597.1,c.847T>G,MODERATE,YES,deleterious(0.01),probably_damaging(0.966),1;CTNNA2,missense_variant,p…	G	ENSG00000066032	ENST00000402739	Transcript	missense_variant
CTNNA2	1496	BI	GRCh38	chr2	80589417	80589417	+	Missense_Mutation	SNP	C	C	A	NA	NA	TCGA-44-7670-01A-11D-2063-08	TCGA-44-7670-10A-01D-2063-08	NA	NA	NA	NA	NA	NA	NA	NA	Somatic	NA	NA	NA	NA	NA	Illumina HiSeq 2000	2342c577-a2e8-4239-ba8e-bbf1c62e7741	f5a0150c-19b8-43ad-8e1a-7c2608c388ae	c.2121C>A	p.Ser707Arg	p.S707R	ENST00000402739	85	67	18	98	NA	NA	CTNNA2,missense_variant,p.S707R,ENST00000466387,,c.2121C>A,MODERATE,,deleterious(0.01),possibly_damaging(0.488),1;CTNNA2,missense_variant,p.S707R,ENST00000496558,NM_001282598.1&NM_004389.3,c.2121C>A,MODERATE,,deleterious(0.01),possibly_damaging(0.488),1;CTNNA2,missense_variant,p.S707R,ENST00000402739,NM_001282597.1,c.2121C>A,MODERATE,YES,deleterious(0.01),benign(0.187),1;CTNNA2,missense_variant,p…	A	ENSG00000066032	ENST00000402739	Transcript	missense_variant
CTNNA2	1496	BI	GRCh38	chr2	79869930	79869930	+	Missense_Mutation	SNP	C	C	A	novel	NA	TCGA-78-8640-01A-11D-2393-08	TCGA-78-8640-11A-01D-2393-08	NA	NA	NA	NA	NA	NA	NA	NA	Somatic	NA	NA	NA	NA	NA	Illumina HiSeq 2000	c50986c8-b096-4ca6-9afe-ad02977329cb	dc97ac53-1ebd-4ba6-a5ee-d39aabcd2b11	c.580C>A	p.Gln194Lys	p.Q194K	ENST00000402739	109	93	16	155	NA	NA	CTNNA2,missense_variant,p.Q194K,ENST00000466387,,c.580C>A,MODERATE,,deleterious(0.02),probably_damaging(0.973),1;CTNNA2,missense_variant,p.Q194K,ENST00000496558,NM_001282598.1&NM_004389.3,c.580C>A,MODERATE,,deleterious(0.02),probably_damaging(0.973),1;CTNNA2,missense_variant,p.Q194K,ENST00000402739,NM_001282597.1,c.580C>A,MODERATE,YES,deleterious(0.02),possibly_damaging(0.825),1;CTNNA2,missense_v…	A	ENSG00000066032	ENST00000402739	Transcript	missense_variant
CTNNA2	1496	BI	GRCh38	chr2	79909699	79909699	+	Missense_Mutation	SNP	T	T	A	novel	NA	TCGA-55-8620-01A-11D-2393-08	TCGA-55-8620-10A-01D-2393-08	NA	NA	NA	NA	NA	NA	NA	NA	Somatic	NA	NA	NA	NA	NA	Illumina HiSeq 2000	e943b4bc-28eb-4b2c-b985-7109b3166c4e	7f3eeb3e-4c2e-46f4-ab29-7e060c926b56	c.958T>A	p.Ser320Thr	p.S320T	ENST00000402739	108	81	27	179	NA	NA	CTNNA2,missense_variant,p.S320T,ENST00000466387,,c.958T>A,MODERATE,,deleterious(0.05),probably_damaging(0.933),1;CTNNA2,missense_variant,p.S320T,ENST00000496558,NM_001282598.1&NM_004389.3,c.958T>A,MODERATE,,deleterious(0.05),probably_damaging(0.933),1;CTNNA2,missense_variant,p.S320T,ENST00000402739,NM_001282597.1,c.958T>A,MODERATE,YES,deleterious(0.05),probably_damaging(0.95),1;CTNNA2,missense_va…	A	ENSG00000066032	ENST00000402739	Transcript	missense_variant
CTNNA2	1496	BI	GRCh38	chr2	79858155	79858155	+	Missense_Mutation	SNP	G	G	A	NA	NA	TCGA-55-8092-01A-11D-2238-08	TCGA-55-8092-10A-01D-2238-08	NA	NA	NA	NA	NA	NA	NA	NA	Somatic	NA	NA	NA	NA	NA	Illumina HiSeq 2000	0e9d858d-0828-4723-a680-d42bc955a299	ef1c28ac-9374-4a33-b898-e9305aa26b0a	c.441G>A	p.Met147Ile	p.M147I	ENST00000402739	106	91	15	85	NA	NA	CTNNA2,missense_variant,p.M147I,ENST00000466387,,c.441G>A,MODERATE,,tolerated(0.31),benign(0.059),1;CTNNA2,missense_variant,p.M147I,ENST00000496558,NM_001282598.1&NM_004389.3,c.441G>A,MODERATE,,tolerated(0.31),benign(0.059),1;CTNNA2,missense_variant,p.M147I,ENST00000402739,NM_001282597.1,c.441G>A,MODERATE,YES,tolerated(0.31),benign(0.028),1;CTNNA2,missense_variant,p.M147I,ENST00000629316,NM_00116…	A	ENSG00000066032	ENST00000402739	Transcript	missense_variant
CTNNA2	1496	BI	GRCh38	chr2	80608256	80608256	+	Missense_Mutation	SNP	A	A	C	novel	NA	TCGA-55-8092-01A-11D-2238-08	TCGA-55-8092-10A-01D-2238-08	NA	NA	NA	NA	NA	NA	NA	NA	Somatic	NA	NA	NA	NA	NA	Illumina HiSeq 2000	0e9d858d-0828-4723-a680-d42bc955a299	ef1c28ac-9374-4a33-b898-e9305aa26b0a	c.2368A>C	p.Asn790His	p.N790H	ENST00000402739	125	71	54	125	NA	NA	CTNNA2,missense_variant,p.N790H,ENST00000466387,,c.2368A>C,MODERATE,,deleterious(0),probably_damaging(0.94),1;CTNNA2,missense_variant,p.N790H,ENST00000496558,NM_001282598.1&NM_004389.3,c.2368A>C,MODERATE,,deleterious(0),probably_damaging(0.94),1;CTNNA2,missense_variant,p.N790H,ENST00000402739,NM_001282597.1,c.2368A>C,MODERATE,YES,deleterious(0),probably_damaging(0.972),1;CTNNA2,missense_variant,p…	C	ENSG00000066032	ENST00000402739	Transcript	missense_variant
CTNNA2	1496	BI	GRCh38	chr2	80589373	80589373	+	Missense_Mutation	SNP	G	G	C	NA	NA	TCGA-05-4390-01A-02D-1753-08	TCGA-05-4390-10A-01D-1753-08	NA	NA	NA	NA	NA	NA	NA	NA	Somatic	NA	NA	NA	NA	NA	Illumina HiSeq 2000	d0854b5b-69be-4b84-aa37-ecdd0bc14de9	b9b0fda8-ff98-4d0b-905d-38d9464cd3ab	c.2077G>C	p.Glu693Gln	p.E693Q	ENST00000402739	77	55	22	49	NA	NA	CTNNA2,missense_variant,p.E693Q,ENST00000466387,,c.2077G>C,MODERATE,,tolerated(0.29),benign(0.23),1;CTNNA2,missense_variant,p.E693Q,ENST00000496558,NM_001282598.1&NM_004389.3,c.2077G>C,MODERATE,,tolerated(0.29),benign(0.23),1;CTNNA2,missense_variant,p.E693Q,ENST00000402739,NM_001282597.1,c.2077G>C,MODERATE,YES,tolerated(0.26),probably_damaging(0.992),1;CTNNA2,missense_variant,p.E693Q,ENST00000629…	C	ENSG00000066032	ENST00000402739	Transcript	missense_variant
CTNNA2	1496	BI	GRCh38	chr2	80393229	80393229	+	Nonsense_Mutation	SNP	G	G	T	NA	NA	TCGA-78-7152-01A-11D-2036-08	TCGA-78-7152-10A-01D-2036-08	NA	NA	NA	NA	NA	NA	NA	NA	Somatic	NA	NA	NA	NA	NA	Illumina HiSeq 2000	c9fa520a-1690-41d8-b3ca-03167816f6f9	99629441-f559-4b02-a416-757e40c92eb6	c.1075G>T	p.Gly359Ter	p.G359*	ENST00000402739	94	73	21	66	NA	NA	CTNNA2,stop_gained,p.G359*,ENST00000466387,,c.1075G>T,HIGH,,,,1;CTNNA2,stop_gained,p.G359*,ENST00000496558,NM_001282598.1&NM_004389.3,c.1075G>T,HIGH,,,,1;CTNNA2,stop_gained,p.G359*,ENST00000402739,NM_001282597.1,c.1075G>T,HIGH,YES,,,1;CTNNA2,stop_gained,p.G359*,ENST00000629316,NM_001164883.1,c.1075G>T,HIGH,,,,1;CTNNA2,stop_gained,p.G38*,ENST00000343114,NM_001282599.1,c.112G>T,HIGH,,,,1;CTNNA2,sto…	T	ENSG00000066032	ENST00000402739	Transcript	stop_gained
CTNNA2	1496	BI	GRCh38	chr2	79909796	79909796	+	Missense_Mutation	SNP	A	A	T	NA	NA	TCGA-05-4427-01A-21D-1855-08	TCGA-05-4427-10A-01D-1855-08	NA	NA	NA	NA	NA	NA	NA	NA	Somatic	NA	NA	NA	NA	NA	Illumina HiSeq 2000	736e0134-8b1a-4ff1-9106-ca09c9812ef6	486af110-e61e-4e67-b5fa-f0eef31227cb	c.1055A>T	p.Asn352Ile	p.N352I	ENST00000402739	36	22	14	50	NA	NA	CTNNA2,missense_variant,p.N352I,ENST00000466387,,c.1055A>T,MODERATE,,deleterious(0),benign(0.438),1;CTNNA2,missense_variant,p.N352I,ENST00000496558,NM_001282598.1&NM_004389.3,c.1055A>T,MODERATE,,deleterious(0),benign(0.438),1;CTNNA2,missense_variant,p.N352I,ENST00000402739,NM_001282597.1,c.1055A>T,MODERATE,YES,deleterious(0),probably_damaging(0.99),1;CTNNA2,missense_variant,p.N352I,ENST0000062931…	T	ENSG00000066032	ENST00000402739	Transcript	missense_variant
CTNNA2	1496	BI	GRCh38	chr2	79651566	79651566	+	Missense_Mutation	SNP	G	G	A	novel	NA	TCGA-55-8508-01A-11D-2393-08	TCGA-55-8508-10A-01D-2393-08	NA	NA	NA	NA	NA	NA	NA	NA	Somatic	NA	NA	NA	NA	NA	Illumina HiSeq 2000	edfe3212-890a-41b8-9cc4-c19ed953df62	589f3819-1d2a-4a9d-8699-e4d6e78eb426	c.10G>A	p.Ala4Thr	p.A4T	ENST00000402739	92	38	54	108	NA	NA	CTNNA2,missense_variant,p.A4T,ENST00000466387,,c.10G>A,MODERATE,,tolerated_low_confidence(0.56),benign(0.005),1;CTNNA2,missense_variant,p.A4T,ENST00000496558,NM_001282598.1&NM_004389.3,c.10G>A,MODERATE,,tolerated_low_confidence(0.56),benign(0.005),1;CTNNA2,missense_variant,p.A4T,ENST00000402739,NM_001282597.1,c.10G>A,MODERATE,YES,tolerated(0.56),benign(0.074),1;CTNNA2,missense_variant,p.A4T,ENST0…	A	ENSG00000066032	ENST00000402739	Transcript	missense_variant
CTNNA2	1496	BI	GRCh38	chr2	79651615	79651615	+	Missense_Mutation	SNP	G	G	T	NA	NA	TCGA-49-AAR9-01A-21D-A410-08	TCGA-49-AAR9-11A-11D-A413-08	NA	NA	NA	NA	NA	NA	NA	NA	Somatic	NA	NA	NA	NA	NA	Illumina HiSeq 2000	2e74474a-5985-477c-9a78-6b278d48e9f1	aa59b2e2-27f8-41d3-96cc-727b276eda49	c.59G>T	p.Arg20Leu	p.R20L	ENST00000402739	51	40	11	46	NA	NA	CTNNA2,missense_variant,p.R20L,ENST00000466387,,c.59G>T,MODERATE,,deleterious(0),probably_damaging(0.969),1;CTNNA2,missense_variant,p.R20L,ENST00000496558,NM_001282598.1&NM_004389.3,c.59G>T,MODERATE,,deleterious(0),probably_damaging(0.969),1;CTNNA2,missense_variant,p.R20L,ENST00000402739,NM_001282597.1,c.59G>T,MODERATE,YES,deleterious(0),probably_damaging(0.982),1;CTNNA2,missense_variant,p.R20L,E…	T	ENSG00000066032	ENST00000402739	Transcript	missense_variant
CTNNA2	1496	BI	GRCh38	chr2	80419548	80419548	+	Nonsense_Mutation	SNP	G	G	T	novel	NA	TCGA-44-5643-01A-01D-1625-08	TCGA-44-5643-10A-01D-1625-08	NA	NA	NA	NA	NA	NA	NA	NA	Somatic	NA	NA	NA	NA	NA	Illumina HiSeq 2000	44286013-ae97-4890-86d3-1163285ac0cd	8d3a637e-f628-4eb8-b11c-8fe0153cb671	c.1237G>T	p.Glu413Ter	p.E413*	ENST00000402739	62	51	11	57	NA	NA	CTNNA2,stop_gained,p.E413*,ENST00000466387,,c.1237G>T,HIGH,,,,1;CTNNA2,stop_gained,p.E413*,ENST00000496558,NM_001282598.1&NM_004389.3,c.1237G>T,HIGH,,,,1;CTNNA2,stop_gained,p.E413*,ENST00000402739,NM_001282597.1,c.1237G>T,HIGH,YES,,,1;CTNNA2,stop_gained,p.E413*,ENST00000629316,NM_001164883.1,c.1237G>T,HIGH,,,,1;CTNNA2,stop_gained,p.E29*,ENST00000361291,,c.85G>T,HIGH,,,,1;CTNNA2,stop_gained,p.E92*…	T	ENSG00000066032	ENST00000402739	Transcript	stop_gained
CTNNA2	1496	BI	GRCh38	chr2	79858111	79858111	+	Missense_Mutation	SNP	G	G	T	rs760574291	byFrequency	TCGA-50-6590-01A-12D-1855-08	TCGA-50-6590-11A-01D-1855-08	NA	NA	NA	NA	NA	NA	NA	NA	Somatic	NA	NA	NA	NA	NA	Illumina HiSeq 2000	85de182b-f4ae-41e6-b3fb-f60f46c072e4	6e545822-70c0-4ad2-baf9-76e9621e9bc6	c.397G>T	p.Ala133Ser	p.A133S	ENST00000402739	75	62	13	96	NA	NA	CTNNA2,missense_variant,p.A133S,ENST00000466387,,c.397G>T,MODERATE,,tolerated(0.25),benign(0.44),1;CTNNA2,missense_variant,p.A133S,ENST00000496558,NM_001282598.1&NM_004389.3,c.397G>T,MODERATE,,tolerated(0.25),benign(0.44),1;CTNNA2,missense_variant,p.A133S,ENST00000402739,NM_001282597.1,c.397G>T,MODERATE,YES,tolerated(0.24),probably_damaging(0.995),1;CTNNA2,missense_variant,p.A133S,ENST00000629316…	T	ENSG00000066032	ENST00000402739	Transcript	missense_variant
CTNNA2	1496	BI	GRCh38	chr2	80419582	80419582	+	Missense_Mutation	SNP	A	A	C	NA	NA	TCGA-05-4410-01A-21D-1855-08	TCGA-05-4410-10A-01D-1855-08	NA	NA	NA	NA	NA	NA	NA	NA	Somatic	NA	NA	NA	NA	NA	Illumina HiSeq 2000	f85d0d42-436b-4251-a7fd-7d0f5fddd397	e76567fb-2172-446f-87d3-afc4d7ef2b76	c.1271A>C	p.His424Pro	p.H424P	ENST00000402739	90	77	13	89	NA	NA	CTNNA2,missense_variant,p.H424P,ENST00000466387,,c.1271A>C,MODERATE,,deleterious(0),probably_damaging(0.999),1;CTNNA2,missense_variant,p.H424P,ENST00000496558,NM_001282598.1&NM_004389.3,c.1271A>C,MODERATE,,deleterious(0),probably_damaging(0.999),1;CTNNA2,missense_variant,p.H424P,ENST00000402739,NM_001282597.1,c.1271A>C,MODERATE,YES,deleterious(0),probably_damaging(0.995),1;CTNNA2,missense_variant…	C	ENSG00000066032	ENST00000402739	Transcript	missense_variant
CTNNA2	1496	BI	GRCh38	chr2	80545945	80545945	+	Missense_Mutation	SNP	G	G	T	NA	NA	TCGA-05-4410-01A-21D-1855-08	TCGA-05-4410-10A-01D-1855-08	NA	NA	NA	NA	NA	NA	NA	NA	Somatic	NA	NA	NA	NA	NA	Illumina HiSeq 2000	f85d0d42-436b-4251-a7fd-7d0f5fddd397	e76567fb-2172-446f-87d3-afc4d7ef2b76	c.1422G>T	p.Gln474His	p.Q474H	ENST00000402739	42	35	7	49	NA	NA	CTNNA2,missense_variant,p.Q474H,ENST00000466387,,c.1422G>T,MODERATE,,tolerated(0.13),benign(0.001),1;CTNNA2,missense_variant,p.Q474H,ENST00000496558,NM_001282598.1&NM_004389.3,c.1422G>T,MODERATE,,tolerated(0.13),benign(0.001),1;CTNNA2,missense_variant,p.Q474H,ENST00000402739,NM_001282597.1,c.1422G>T,MODERATE,YES,tolerated(0.14),benign(0.218),1;CTNNA2,missense_variant,p.Q474H,ENST00000629316,NM_00…	T	ENSG00000066032	ENST00000402739	Transcript	missense_variant
CTNNA2	1496	BI	GRCh38	chr2	79744481	79744481	+	Missense_Mutation	SNP	A	A	T	NA	NA	TCGA-78-7155-01A-11D-2036-08	TCGA-78-7155-10A-01D-2036-08	NA	NA	NA	NA	NA	NA	NA	NA	Somatic	NA	NA	NA	NA	NA	Illumina HiSeq 2000	cf7882fa-4343-4c32-8940-2fc85cfb4c6e	14233f2d-dd7b-4330-a079-0f7158397e28	c.197A>T	p.Gln66Leu	p.Q66L	ENST00000402739	25	17	8	41	NA	NA	CTNNA2,missense_variant,p.Q66L,ENST00000466387,,c.197A>T,MODERATE,,deleterious(0.04),benign(0.014),1;CTNNA2,missense_variant,p.Q66L,ENST00000496558,NM_001282598.1&NM_004389.3,c.197A>T,MODERATE,,deleterious(0.04),benign(0.014),1;CTNNA2,missense_variant,p.Q66L,ENST00000402739,NM_001282597.1,c.197A>T,MODERATE,YES,deleterious(0.04),benign(0.05),1;CTNNA2,missense_variant,p.Q66L,ENST00000629316,NM_0011…	T	ENSG00000066032	ENST00000402739	Transcript	missense_variant
CTNNA2	1496	BI	GRCh38	chr2	79869919	79869919	+	Missense_Mutation	SNP	C	C	G	novel	NA	TCGA-99-AA5R-01A-11D-A397-08	TCGA-99-AA5R-10A-01D-A39A-08	NA	NA	NA	NA	NA	NA	NA	NA	Somatic	NA	NA	NA	NA	NA	Illumina HiSeq 2000	dab4a962-22ef-4fd6-ba53-40e8efa1003b	a1ba5dc1-6add-4c0d-b32a-d31b3868122f	c.569C>G	p.Ala190Gly	p.A190G	ENST00000402739	88	81	7	63	NA	NA	CTNNA2,missense_variant,p.A190G,ENST00000466387,,c.569C>G,MODERATE,,deleterious(0),benign(0.134),1;CTNNA2,missense_variant,p.A190G,ENST00000496558,NM_001282598.1&NM_004389.3,c.569C>G,MODERATE,,deleterious(0),benign(0.134),1;CTNNA2,missense_variant,p.A190G,ENST00000402739,NM_001282597.1,c.569C>G,MODERATE,YES,deleterious(0),probably_damaging(0.957),1;CTNNA2,missense_variant,p.A190G,ENST00000629316,…	G	ENSG00000066032	ENST00000402739	Transcript	missense_variant
CTNNA2	1496	BI	GRCh38	chr2	79874190	79874190	+	Missense_Mutation	SNP	G	G	C	novel	NA	TCGA-L9-A743-01A-43D-A397-08	TCGA-L9-A743-10A-01D-A39A-08	NA	NA	NA	NA	NA	NA	NA	NA	Somatic	NA	NA	NA	NA	NA	Illumina HiSeq 2000	21bdfeca-92f8-4a46-b7f0-e7743b86d5ca	7f5fa8e5-d89d-48ef-b7af-285e5d3a14d4	c.700G>C	p.Ala234Pro	p.A234P	ENST00000402739	46	42	4	73	NA	NA	CTNNA2,missense_variant,p.A234P,ENST00000466387,,c.700G>C,MODERATE,,tolerated(0.14),benign(0.102),1;CTNNA2,missense_variant,p.A234P,ENST00000496558,NM_001282598.1&NM_004389.3,c.700G>C,MODERATE,,tolerated(0.14),benign(0.102),1;CTNNA2,missense_variant,p.A234P,ENST00000402739,NM_001282597.1,c.700G>C,MODERATE,YES,tolerated(0.12),probably_damaging(0.995),1;CTNNA2,missense_variant,p.A234P,ENST000006293…	C	ENSG00000066032	ENST00000402739	Transcript	missense_variant
CTNNA2	1496	BI	GRCh38	chr2	80393277	80393277	+	Missense_Mutation	SNP	G	G	T	NA	NA	TCGA-55-6968-01A-11D-1945-08	TCGA-55-6968-11A-01D-1945-08	NA	NA	NA	NA	NA	NA	NA	NA	Somatic	NA	NA	NA	NA	NA	Illumina HiSeq 2000	0f2b1ec3-597c-4509-aeae-07e57367fd72	c591743c-dac6-447b-8931-0bee8f4e1e99	c.1123G>T	p.Asp375Tyr	p.D375Y	ENST00000402739	56	37	19	81	NA	NA	CTNNA2,missense_variant,p.D375Y,ENST00000466387,,c.1123G>T,MODERATE,,deleterious(0),probably_damaging(0.919),1;CTNNA2,missense_variant,p.D375Y,ENST00000496558,NM_001282598.1&NM_004389.3,c.1123G>T,MODERATE,,deleterious(0),probably_damaging(0.919),1;CTNNA2,missense_variant,p.D375Y,ENST00000402739,NM_001282597.1,c.1123G>T,MODERATE,YES,deleterious(0),probably_damaging(0.998),1;CTNNA2,missense_variant…	T	ENSG00000066032	ENST00000402739	Transcript	missense_variant
CTNNA2	1496	BI	GRCh38	chr2	80647584	80647584	+	Splice_Site	SNP	G	G	T	NA	NA	TCGA-55-6968-01A-11D-1945-08	TCGA-55-6968-11A-01D-1945-08	NA	NA	NA	NA	NA	NA	NA	NA	Somatic	NA	NA	NA	NA	NA	Illumina HiSeq 2000	0f2b1ec3-597c-4509-aeae-07e57367fd72	c591743c-dac6-447b-8931-0bee8f4e1e99	c.2575-1G>T	NA	p.X859_splice	ENST00000402739	104	71	33	93	NA	NA	CTNNA2,splice_acceptor_variant,p.X811_splice,ENST00000466387,,c.2431-1G>T,HIGH,,,,1;CTNNA2,splice_acceptor_variant,p.X811_splice,ENST00000496558,NM_001282598.1&NM_004389.3,c.2431-1G>T,HIGH,,,,1;CTNNA2,splice_acceptor_variant,p.X859_splice,ENST00000402739,NM_001282597.1,c.2575-1G>T,HIGH,YES,,,1;CTNNA2,splice_acceptor_variant,p.X766_splice,ENST00000629316,NM_001164883.1,c.2296-1G>T,HIGH,,,,1;CTNNA2…	T	ENSG00000066032	ENST00000402739	Transcript	splice_acceptor_variant
CTNNA2	1496	BI	GRCh38	chr2	79858092	79858092	+	Frame_Shift_Del	DEL	G	G	-	novel	NA	TCGA-05-5428-01A-01D-1625-08	TCGA-05-5428-10A-01D-1625-08	NA	NA	NA	NA	NA	NA	NA	NA	Somatic	NA	NA	NA	NA	NA	Illumina HiSeq 2000	7744a93b-0565-4d83-afad-caa02358f258	dec1c310-fc25-46c5-9151-0edf5a725adc	c.379delG	p.Ala127GlnfsTer8	p.A127Qfs*8	ENST00000402739	72	46	26	59	NA	NA	CTNNA2,frameshift_variant,p.A127Qfs*8,ENST00000466387,,c.379delG,HIGH,,,,1;CTNNA2,frameshift_variant,p.A127Qfs*8,ENST00000496558,NM_001282598.1&NM_004389.3,c.379delG,HIGH,,,,1;CTNNA2,frameshift_variant,p.A127Qfs*8,ENST00000402739,NM_001282597.1,c.379delG,HIGH,YES,,,1;CTNNA2,frameshift_variant,p.A127Qfs*8,ENST00000629316,NM_001164883.1,c.379delG,HIGH,,,,1;CTNNA2,downstream_gene_variant,,ENST000004…	-	ENSG00000066032	ENST00000402739	Transcript	frameshift_variant
CTNNA2	1496	BI	GRCh38	chr2	80545985	80545985	+	Missense_Mutation	SNP	C	C	G	novel	NA	TCGA-55-A493-01A-11D-A24D-08	TCGA-55-A493-10A-01D-A24F-08	NA	NA	NA	NA	NA	NA	NA	NA	Somatic	NA	NA	NA	NA	NA	Illumina HiSeq 2000	45aab7cc-5e3c-4654-be1b-f37470879fd9	dd15313f-59e4-4d25-953c-2c2dd1b1937e	c.1462C>G	p.Gln488Glu	p.Q488E	ENST00000402739	35	31	4	29	NA	NA	CTNNA2,missense_variant,p.Q488E,ENST00000466387,,c.1462C>G,MODERATE,,tolerated(0.72),benign(0.014),1;CTNNA2,missense_variant,p.Q488E,ENST00000496558,NM_001282598.1&NM_004389.3,c.1462C>G,MODERATE,,tolerated(0.72),benign(0.014),1;CTNNA2,missense_variant,p.Q488E,ENST00000402739,NM_001282597.1,c.1462C>G,MODERATE,YES,tolerated(0.78),benign(0.091),1;CTNNA2,missense_variant,p.Q488E,ENST00000629316,NM_00…	G	ENSG00000066032	ENST00000402739	Transcript	missense_variant
CTNNA2	1496	BI	GRCh38	chr2	80574264	80574264	+	Missense_Mutation	SNP	C	C	A	NA	NA	TCGA-91-6836-01A-21D-1855-08	TCGA-91-6836-11A-01D-1855-08	NA	NA	NA	NA	NA	NA	NA	NA	Somatic	NA	NA	NA	NA	NA	Illumina HiSeq 2000	87045814-366d-4e42-97f2-ad341c620c47	101885ac-5c0c-450d-a2f9-7cd40c2a074a	c.1843C>A	p.Leu615Met	p.L615M	ENST00000402739	167	62	105	168	NA	NA	CTNNA2,missense_variant,p.L615M,ENST00000466387,,c.1843C>A,MODERATE,,tolerated(0.14),benign(0.101),1;CTNNA2,missense_variant,p.L615M,ENST00000496558,NM_001282598.1&NM_004389.3,c.1843C>A,MODERATE,,tolerated(0.14),benign(0.101),1;CTNNA2,missense_variant,p.L615M,ENST00000402739,NM_001282597.1,c.1843C>A,MODERATE,YES,tolerated(0.14),probably_damaging(0.938),1;CTNNA2,missense_variant,p.L615M,ENST000006…	A	ENSG00000066032	ENST00000402739	Transcript	missense_variant
CTNNA2	1496	BI	GRCh38	chr2	79874121	79874121	+	Missense_Mutation	SNP	G	G	T	NA	NA	TCGA-91-6829-01A-21D-1855-08	TCGA-91-6829-11A-01D-1855-08	NA	NA	NA	NA	NA	NA	NA	NA	Somatic	NA	NA	NA	NA	NA	Illumina HiSeq 2000	443f5b2d-832e-45cf-bca5-3f064ea3bc50	8dfe00f3-1e3c-4752-b2fe-79e7dc150306	c.631G>T	p.Gly211Trp	p.G211W	ENST00000402739	62	49	13	52	NA	NA	CTNNA2,missense_variant,p.G211W,ENST00000466387,,c.631G>T,MODERATE,,deleterious(0),probably_damaging(0.955),1;CTNNA2,missense_variant,p.G211W,ENST00000496558,NM_001282598.1&NM_004389.3,c.631G>T,MODERATE,,deleterious(0),probably_damaging(0.955),1;CTNNA2,missense_variant,p.G211W,ENST00000402739,NM_001282597.1,c.631G>T,MODERATE,YES,deleterious(0),probably_damaging(0.999),1;CTNNA2,missense_variant,p.…	T	ENSG00000066032	ENST00000402739	Transcript	missense_variant
CTNNA2	1496	BI	GRCh38	chr2	79909617	79909617	+	Missense_Mutation	SNP	G	G	C	NA	NA	TCGA-05-4432-01A-01D-1265-08	TCGA-05-4432-10A-01D-1265-08	NA	NA	NA	NA	NA	NA	NA	NA	Somatic	NA	NA	NA	NA	NA	Illumina HiSeq 2000	377ab4af-0958-4b8b-ac0c-4cd49c1e4c2e	eb55c8bb-5d1b-4274-9e54-adba5cd91626	c.876G>C	p.Met292Ile	p.M292I	ENST00000402739	182	162	20	149	NA	NA	CTNNA2,missense_variant,p.M292I,ENST00000466387,,c.876G>C,MODERATE,,tolerated(0.21),benign(0.003),1;CTNNA2,missense_variant,p.M292I,ENST00000496558,NM_001282598.1&NM_004389.3,c.876G>C,MODERATE,,tolerated(0.21),benign(0.003),1;CTNNA2,missense_variant,p.M292I,ENST00000402739,NM_001282597.1,c.876G>C,MODERATE,YES,tolerated(0.22),benign(0.001),1;CTNNA2,missense_variant,p.M292I,ENST00000629316,NM_00116…	C	ENSG00000066032	ENST00000402739	Transcript	missense_variant
CTNNA2	1496	BI	GRCh38	chr2	80574267	80574267	+	Missense_Mutation	SNP	G	G	T	novel	NA	TCGA-55-8085-01A-11D-2238-08	TCGA-55-8085-10A-01D-2238-08	NA	NA	NA	NA	NA	NA	NA	NA	Somatic	NA	NA	NA	NA	NA	Illumina HiSeq 2000	b4c252b2-a25d-46a3-9763-81518951f1ca	2fdffdc1-03d9-4f46-a32b-eb6a121b01a0	c.1846G>T	p.Val616Leu	p.V616L	ENST00000402739	196	145	51	172	NA	NA	CTNNA2,missense_variant,p.V616L,ENST00000466387,,c.1846G>T,MODERATE,,deleterious(0.05),benign(0.051),1;CTNNA2,missense_variant,p.V616L,ENST00000496558,NM_001282598.1&NM_004389.3,c.1846G>T,MODERATE,,deleterious(0.05),benign(0.051),1;CTNNA2,missense_variant,p.V616L,ENST00000402739,NM_001282597.1,c.1846G>T,MODERATE,YES,deleterious(0.05),possibly_damaging(0.532),1;CTNNA2,missense_variant,p.V616L,ENST…	T	ENSG00000066032	ENST00000402739	Transcript	missense_variant
CTNNA2	1496	BI	GRCh38	chr2	79651597	79651597	+	Missense_Mutation	SNP	C	C	A	NA	NA	TCGA-86-6851-01A-11D-1945-08	TCGA-86-6851-10A-01D-1946-08	NA	NA	NA	NA	NA	NA	NA	NA	Somatic	NA	NA	NA	NA	NA	Illumina HiSeq 2000	f5a79ea9-4b65-4e69-bed1-79919e2639d7	4b0090ac-8a7d-463b-a3be-c2cb6f0ac7dc	c.41C>A	p.Pro14His	p.P14H	ENST00000402739	101	81	20	99	NA	NA	CTNNA2,missense_variant,p.P14H,ENST00000466387,,c.41C>A,MODERATE,,deleterious(0),probably_damaging(0.998),1;CTNNA2,missense_variant,p.P14H,ENST00000496558,NM_001282598.1&NM_004389.3,c.41C>A,MODERATE,,deleterious(0),probably_damaging(0.998),1;CTNNA2,missense_variant,p.P14H,ENST00000402739,NM_001282597.1,c.41C>A,MODERATE,YES,deleterious(0),probably_damaging(0.99),1;CTNNA2,missense_variant,p.P14H,EN…	A	ENSG00000066032	ENST00000402739	Transcript	missense_variant
CTNNA2	1496	BI	GRCh38	chr2	79744456	79744456	+	Missense_Mutation	SNP	C	C	A	novel	NA	TCGA-55-8616-01A-11D-2393-08	TCGA-55-8616-10A-01D-2393-08	NA	NA	NA	NA	NA	NA	NA	NA	Somatic	NA	NA	NA	NA	NA	Illumina HiSeq 2000	e52261ac-814e-421d-9b55-f4b86d4eee89	88d79c6b-2425-4f5e-aba1-83425f2961f1	c.172C>A	p.His58Asn	p.H58N	ENST00000402739	38	25	13	61	NA	NA	CTNNA2,missense_variant,p.H58N,ENST00000466387,,c.172C>A,MODERATE,,tolerated(0.29),benign(0.173),1;CTNNA2,missense_variant,p.H58N,ENST00000496558,NM_001282598.1&NM_004389.3,c.172C>A,MODERATE,,tolerated(0.29),benign(0.173),1;CTNNA2,missense_variant,p.H58N,ENST00000402739,NM_001282597.1,c.172C>A,MODERATE,YES,tolerated(0.23),possibly_damaging(0.886),1;CTNNA2,missense_variant,p.H58N,ENST00000629316,N…	A	ENSG00000066032	ENST00000402739	Transcript	missense_variant
CTNNA2	1496	BI	GRCh38	chr2	80589330	80589330	+	Missense_Mutation	SNP	G	G	C	novel	NA	TCGA-55-8616-01A-11D-2393-08	TCGA-55-8616-10A-01D-2393-08	NA	NA	NA	NA	NA	NA	NA	NA	Somatic	NA	NA	NA	NA	NA	Illumina HiSeq 2000	e52261ac-814e-421d-9b55-f4b86d4eee89	88d79c6b-2425-4f5e-aba1-83425f2961f1	c.2034G>C	p.Glu678Asp	p.E678D	ENST00000402739	55	41	14	44	NA	NA	CTNNA2,missense_variant,p.E678D,ENST00000466387,,c.2034G>C,MODERATE,,tolerated(0.07),possibly_damaging(0.495),1;CTNNA2,missense_variant,p.E678D,ENST00000496558,NM_001282598.1&NM_004389.3,c.2034G>C,MODERATE,,tolerated(0.07),possibly_damaging(0.495),1;CTNNA2,missense_variant,p.E678D,ENST00000402739,NM_001282597.1,c.2034G>C,MODERATE,YES,tolerated(0.05),benign(0.259),1;CTNNA2,missense_variant,p.E678D…	C	ENSG00000066032	ENST00000402739	Transcript	missense_variant
CTNNA2	1496	BI	GRCh38	chr2	80545045	80545045	+	Missense_Mutation	SNP	G	G	T	novel	NA	TCGA-55-7913-01B-11D-2238-08	TCGA-55-7913-10A-01D-2238-08	NA	NA	NA	NA	NA	NA	NA	NA	Somatic	NA	NA	NA	NA	NA	Illumina HiSeq 2000	ca138254-66ce-4df1-ab2b-17310aef640d	441733b7-dafe-47f2-952f-7332f21bdede	c.1354G>T	p.Ala452Ser	p.A452S	ENST00000402739	76	58	18	89	NA	NA	CTNNA2,missense_variant,p.A452S,ENST00000466387,,c.1354G>T,MODERATE,,deleterious(0.02),possibly_damaging(0.506),1;CTNNA2,missense_variant,p.A452S,ENST00000496558,NM_001282598.1&NM_004389.3,c.1354G>T,MODERATE,,deleterious(0.02),possibly_damaging(0.506),1;CTNNA2,missense_variant,p.A452S,ENST00000402739,NM_001282597.1,c.1354G>T,MODERATE,YES,deleterious(0.02),probably_damaging(0.994),1;CTNNA2,missens…	T	ENSG00000066032	ENST00000402739	Transcript	missense_variant
CTNNA2	1496	BI	GRCh38	chr2	79858136	79858136	+	Missense_Mutation	SNP	C	C	T	rs756543455	byFrequency	TCGA-49-6745-01A-11D-1855-08	TCGA-49-6745-11A-01D-1855-08	NA	NA	NA	NA	NA	NA	NA	NA	Somatic	NA	NA	NA	NA	NA	Illumina HiSeq 2000	bfb97048-977b-4722-be8f-3dd37370ba30	bb980a3a-b200-4f14-a8e0-f7a5ec5a42e7	c.422C>T	p.Ala141Val	p.A141V	ENST00000402739	76	68	8	79	NA	NA	CTNNA2,missense_variant,p.A141V,ENST00000466387,,c.422C>T,MODERATE,,deleterious(0),probably_damaging(0.994),1;CTNNA2,missense_variant,p.A141V,ENST00000496558,NM_001282598.1&NM_004389.3,c.422C>T,MODERATE,,deleterious(0),probably_damaging(0.994),1;CTNNA2,missense_variant,p.A141V,ENST00000402739,NM_001282597.1,c.422C>T,MODERATE,YES,deleterious(0),probably_damaging(0.975),1;CTNNA2,missense_variant,p.…	T	ENSG00000066032	ENST00000402739	Transcript	missense_variant
CTNNA2	1496	BI	GRCh38	chr2	79869858	79869858	+	Missense_Mutation	SNP	C	C	A	novel	NA	TCGA-L9-A8F4-01A-11D-A397-08	TCGA-L9-A8F4-10A-01D-A39A-08	NA	NA	NA	NA	NA	NA	NA	NA	Somatic	NA	NA	NA	NA	NA	Illumina HiSeq 2000	6e41d3ec-afb4-4027-9728-f09f8c37c196	a6fd41f7-923e-4022-b2ad-f264552b1732	c.508C>A	p.Gln170Lys	p.Q170K	ENST00000402739	68	56	12	89	NA	NA	CTNNA2,missense_variant,p.Q170K,ENST00000466387,,c.508C>A,MODERATE,,tolerated(0.68),benign(0.009),1;CTNNA2,missense_variant,p.Q170K,ENST00000496558,NM_001282598.1&NM_004389.3,c.508C>A,MODERATE,,tolerated(0.68),benign(0.009),1;CTNNA2,missense_variant,p.Q170K,ENST00000402739,NM_001282597.1,c.508C>A,MODERATE,YES,tolerated(0.57),possibly_damaging(0.544),1;CTNNA2,missense_variant,p.Q170K,ENST000006293…	A	ENSG00000066032	ENST00000402739	Transcript	missense_variant
CTNNA2	1496	BI	GRCh38	chr2	80604159	80604159	+	Missense_Mutation	SNP	G	G	C	novel	NA	TCGA-L9-A8F4-01A-11D-A397-08	TCGA-L9-A8F4-10A-01D-A39A-08	NA	NA	NA	NA	NA	NA	NA	NA	Somatic	NA	NA	NA	NA	NA	Illumina HiSeq 2000	6e41d3ec-afb4-4027-9728-f09f8c37c196	a6fd41f7-923e-4022-b2ad-f264552b1732	c.2275G>C	p.Ala759Pro	p.A759P	ENST00000402739	64	53	11	74	NA	NA	CTNNA2,missense_variant,p.A759P,ENST00000466387,,c.2275G>C,MODERATE,,deleterious(0.01),possibly_damaging(0.888),1;CTNNA2,missense_variant,p.A759P,ENST00000496558,NM_001282598.1&NM_004389.3,c.2275G>C,MODERATE,,deleterious(0.01),possibly_damaging(0.888),1;CTNNA2,missense_variant,p.A759P,ENST00000402739,NM_001282597.1,c.2275G>C,MODERATE,YES,deleterious(0.01),probably_damaging(0.943),1;CTNNA2,missens…	C	ENSG00000066032	ENST00000402739	Transcript	missense_variant
CTNNA2	1496	BI	GRCh38	chr2	79874157	79874157	+	Missense_Mutation	SNP	G	G	T	novel	NA	TCGA-55-6970-01A-11D-1945-08	TCGA-55-6970-11A-01D-1945-08	NA	NA	NA	NA	NA	NA	NA	NA	Somatic	NA	NA	NA	NA	NA	Illumina HiSeq 2000	8e068c22-e821-49e5-b7f3-d71b9179513e	10b141f3-4486-4931-b615-a05c63f4bea5	c.667G>T	p.Ala223Ser	p.A223S	ENST00000402739	58	48	10	64	NA	NA	CTNNA2,missense_variant,p.A223S,ENST00000466387,,c.667G>T,MODERATE,,tolerated(0.41),benign(0.311),1;CTNNA2,missense_variant,p.A223S,ENST00000496558,NM_001282598.1&NM_004389.3,c.667G>T,MODERATE,,tolerated(0.41),benign(0.311),1;CTNNA2,missense_variant,p.A223S,ENST00000402739,NM_001282597.1,c.667G>T,MODERATE,YES,tolerated(0.38),probably_damaging(0.991),1;CTNNA2,missense_variant,p.A223S,ENST000006293…	T	ENSG00000066032	ENST00000402739	Transcript	missense_variant
CTNNA2	1496	BI	GRCh38	chr2	80574268	80574268	+	Missense_Mutation	SNP	T	T	A	novel	NA	TCGA-95-7567-01A-11D-2063-08	TCGA-95-7567-10A-01D-2063-08	NA	NA	NA	NA	NA	NA	NA	NA	Somatic	NA	NA	NA	NA	NA	Illumina HiSeq 2000	118e528b-c07f-4c32-a2dd-3f098916f81d	97f1e89e-69ae-476b-9dba-d46e08f126d1	c.1847T>A	p.Val616Glu	p.V616E	ENST00000402739	93	74	19	139	NA	NA	CTNNA2,missense_variant,p.V616E,ENST00000466387,,c.1847T>A,MODERATE,,deleterious(0),possibly_damaging(0.846),1;CTNNA2,missense_variant,p.V616E,ENST00000496558,NM_001282598.1&NM_004389.3,c.1847T>A,MODERATE,,deleterious(0),possibly_damaging(0.846),1;CTNNA2,missense_variant,p.V616E,ENST00000402739,NM_001282597.1,c.1847T>A,MODERATE,YES,deleterious(0),possibly_damaging(0.545),1;CTNNA2,missense_variant…	A	ENSG00000066032	ENST00000402739	Transcript	missense_variant
CTNNA2	1496	BI	GRCh38	chr2	80589450	80589450	+	Missense_Mutation	SNP	G	G	T	NA	NA	TCGA-44-2656-01A-41D-A27T-08	TCGA-44-2656-10A-01D-0969-08	NA	NA	NA	NA	NA	NA	NA	NA	Somatic	NA	NA	NA	NA	NA	Illumina HiSeq 2000	f2b495bf-caf4-48bf-a090-92d04d017a7e	03b8420d-480f-48e1-88a7-8ee9917049a6	c.2154G>T	p.Met718Ile	p.M718I	ENST00000402739	174	132	42	77	NA	NA	CTNNA2,missense_variant,p.M718I,ENST00000466387,,c.2154G>T,MODERATE,,deleterious(0),possibly_damaging(0.69),1;CTNNA2,missense_variant,p.M718I,ENST00000496558,NM_001282598.1&NM_004389.3,c.2154G>T,MODERATE,,deleterious(0),possibly_damaging(0.69),1;CTNNA2,missense_variant,p.M718I,ENST00000402739,NM_001282597.1,c.2154G>T,MODERATE,YES,deleterious(0),possibly_damaging(0.67),1;CTNNA2,missense_variant,p.…	T	ENSG00000066032	ENST00000402739	Transcript	missense_variant
CTNNA2	1496	BI	GRCh38	chr2	80555843	80555843	+	Missense_Mutation	SNP	G	G	T	NA	NA	TCGA-05-4250-01A-01D-1105-08	TCGA-05-4250-10A-01D-1105-08	NA	NA	NA	NA	NA	NA	NA	NA	Somatic	NA	NA	NA	NA	NA	Illumina HiSeq 2000	41c4fe84-8beb-4a3a-920c-e74c7edd2182	15c63561-c425-49e3-8d90-00537cfa567f	c.1691G>T	p.Gly564Val	p.G564V	ENST00000402739	242	95	147	272	NA	NA	CTNNA2,missense_variant,p.G564V,ENST00000466387,,c.1691G>T,MODERATE,,deleterious(0),possibly_damaging(0.55),1;CTNNA2,missense_variant,p.G564V,ENST00000496558,NM_001282598.1&NM_004389.3,c.1691G>T,MODERATE,,deleterious(0),possibly_damaging(0.55),1;CTNNA2,missense_variant,p.G564V,ENST00000402739,NM_001282597.1,c.1691G>T,MODERATE,YES,deleterious(0),probably_damaging(0.997),1;CTNNA2,missense_variant,p…	T	ENSG00000066032	ENST00000402739	Transcript	missense_variant
CTNNA2	1496	BI	GRCh38	chr2	79909731	79909731	+	Missense_Mutation	SNP	G	G	T	NA	NA	TCGA-53-7624-01A-11D-2063-08	TCGA-53-7624-10A-01D-2063-08	NA	NA	NA	NA	NA	NA	NA	NA	Somatic	NA	NA	NA	NA	NA	Illumina HiSeq 2000	5685f3a2-2a81-48a9-87f7-e539425e9bc6	92ce6f8c-0066-4617-820d-5905371d7912	c.990G>T	p.Arg330Ser	p.R330S	ENST00000402739	97	84	13	82	NA	NA	CTNNA2,missense_variant,p.R330S,ENST00000466387,,c.990G>T,MODERATE,,deleterious(0),benign(0.426),1;CTNNA2,missense_variant,p.R330S,ENST00000496558,NM_001282598.1&NM_004389.3,c.990G>T,MODERATE,,deleterious(0),benign(0.426),1;CTNNA2,missense_variant,p.R330S,ENST00000402739,NM_001282597.1,c.990G>T,MODERATE,YES,deleterious(0),probably_damaging(0.966),1;CTNNA2,missense_variant,p.R330S,ENST00000629316,…	T	ENSG00000066032	ENST00000402739	Transcript	missense_variant
CTNNA2	1496	BI	GRCh38	chr2	79874302	79874302	+	Missense_Mutation	SNP	C	C	A	novel	NA	TCGA-55-8094-01A-11D-2238-08	TCGA-55-8094-10A-01D-2238-08	NA	NA	NA	NA	NA	NA	NA	NA	Somatic	NA	NA	NA	NA	NA	Illumina HiSeq 2000	1e497004-9b23-4e0b-b5e6-2f756f23110f	80309912-c94c-440a-a83d-c689400802ab	c.812C>A	p.Thr271Lys	p.T271K	ENST00000402739	99	77	22	111	NA	NA	CTNNA2,missense_variant,p.T271K,ENST00000466387,,c.812C>A,MODERATE,,tolerated(0.7),benign(0.026),1;CTNNA2,missense_variant,p.T271K,ENST00000496558,NM_001282598.1&NM_004389.3,c.812C>A,MODERATE,,tolerated(0.7),benign(0.026),1;CTNNA2,missense_variant,p.T271K,ENST00000402739,NM_001282597.1,c.812C>A,MODERATE,YES,tolerated(0.73),benign(0.031),1;CTNNA2,missense_variant,p.T271K,ENST00000629316,NM_0011648…	A	ENSG00000066032	ENST00000402739	Transcript	missense_variant
CTNNA2	1496	BI	GRCh38	chr2	80546037	80546037	+	Nonsense_Mutation	SNP	C	C	A	NA	NA	TCGA-55-1595-01A-01D-0969-08	TCGA-55-1595-11A-01D-0969-08	NA	NA	NA	NA	NA	NA	NA	NA	Somatic	NA	NA	NA	NA	NA	Illumina HiSeq 2000	f1be8e08-5201-49bb-abf7-cedc0eff06d6	ac9e4488-8a5a-4961-b466-4e5c6647800c	c.1514C>A	p.Ser505Ter	p.S505*	ENST00000402739	49	41	8	102	NA	NA	CTNNA2,stop_gained,p.S505*,ENST00000466387,,c.1514C>A,HIGH,,,,1;CTNNA2,stop_gained,p.S505*,ENST00000496558,NM_001282598.1&NM_004389.3,c.1514C>A,HIGH,,,,1;CTNNA2,stop_gained,p.S505*,ENST00000402739,NM_001282597.1,c.1514C>A,HIGH,YES,,,1;CTNNA2,stop_gained,p.S505*,ENST00000629316,NM_001164883.1,c.1514C>A,HIGH,,,,1;CTNNA2,stop_gained,p.S121*,ENST00000361291,,c.362C>A,HIGH,,,,1;CTNNA2,stop_gained,p.S1…	A	ENSG00000066032	ENST00000402739	Transcript	stop_gained
CTNNA2	1496	BI	GRCh38	chr2	79651656	79651657	+	Frame_Shift_Ins	INS	-	-	A	novel	NA	TCGA-97-7554-01A-11D-2036-08	TCGA-97-7554-10A-01D-2036-08	NA	NA	NA	NA	NA	NA	NA	NA	Somatic	NA	NA	NA	NA	NA	Illumina HiSeq 2000	1279b038-abe8-4ac4-accb-8a566da2b2fc	e05893e7-9426-44cc-8f63-c4e6e4daf500	c.101dupA	p.Val35GlyfsTer15	p.V35Gfs*15	ENST00000402739	68	51	17	57	NA	NA	CTNNA2,frameshift_variant,p.V35Gfs*15,ENST00000466387,,c.101dupA,HIGH,,,,1;CTNNA2,frameshift_variant,p.V35Gfs*15,ENST00000496558,NM_001282598.1&NM_004389.3,c.101dupA,HIGH,,,,1;CTNNA2,frameshift_variant,p.V35Gfs*15,ENST00000402739,NM_001282597.1,c.101dupA,HIGH,YES,,,1;CTNNA2,frameshift_variant,p.V35Gfs*15,ENST00000629316,NM_001164883.1,c.101dupA,HIGH,,,,1;CTNNA2,frameshift_variant,p.V35Gfs*15,ENST…	A	ENSG00000066032	ENST00000402739	Transcript	frameshift_variant
CTNNA2	1496	BI	GRCh38	chr2	80608267	80608267	+	Missense_Mutation	SNP	C	C	A	novel	NA	TCGA-MP-A4TA-01A-21D-A24P-08	TCGA-MP-A4TA-10A-01D-A24P-08	NA	NA	NA	NA	NA	NA	NA	NA	Somatic	NA	NA	NA	NA	NA	Illumina HiSeq 2000	453b2461-e5a5-425d-9bdf-be89453081a7	f53cff28-bc8a-4fdd-86d6-c1510d052eed	c.2379C>A	p.Ser793Arg	p.S793R	ENST00000402739	83	75	8	63	NA	NA	CTNNA2,missense_variant,p.S793R,ENST00000466387,,c.2379C>A,MODERATE,,deleterious(0),probably_damaging(0.94),1;CTNNA2,missense_variant,p.S793R,ENST00000496558,NM_001282598.1&NM_004389.3,c.2379C>A,MODERATE,,deleterious(0),probably_damaging(0.94),1;CTNNA2,missense_variant,p.S793R,ENST00000402739,NM_001282597.1,c.2379C>A,MODERATE,YES,deleterious(0),probably_damaging(0.958),1;CTNNA2,missense_variant,p…	A	ENSG00000066032	ENST00000402739	Transcript	missense_variant
CTNNA2	1496	BI	GRCh38	chr2	79651591	79651591	+	Frame_Shift_Del	DEL	G	G	-	novel	NA	TCGA-L9-A7SV-01A-11D-A397-08	TCGA-L9-A7SV-10A-01D-A39A-08	NA	NA	NA	NA	NA	NA	NA	NA	Somatic	NA	NA	NA	NA	NA	Illumina HiSeq 2000	d78a7316-187d-4fbd-9ea5-5b5d94569b5a	a8d3d6c2-487c-4d5c-a93e-49d2b40c5b48	c.37delG	p.Asp13ThrfsTer10	p.D13Tfs*10	ENST00000402739	59	42	17	45	NA	NA	CTNNA2,frameshift_variant,p.D13Tfs*10,ENST00000466387,,c.37delG,HIGH,,,,1;CTNNA2,frameshift_variant,p.D13Tfs*10,ENST00000496558,NM_001282598.1&NM_004389.3,c.37delG,HIGH,,,,1;CTNNA2,frameshift_variant,p.D13Tfs*10,ENST00000402739,NM_001282597.1,c.37delG,HIGH,YES,,,1;CTNNA2,frameshift_variant,p.D13Tfs*10,ENST00000629316,NM_001164883.1,c.37delG,HIGH,,,,1;CTNNA2,frameshift_variant,p.D13Tfs*10,ENST0000…	-	ENSG00000066032	ENST00000402739	Transcript	frameshift_variant
CTNNA2	1496	BI	GRCh38	chr2	79874119	79874119	+	Missense_Mutation	SNP	G	G	T	rs777032066	NA	TCGA-L9-A7SV-01A-11D-A397-08	TCGA-L9-A7SV-10A-01D-A39A-08	NA	NA	NA	NA	NA	NA	NA	NA	Somatic	NA	NA	NA	NA	NA	Illumina HiSeq 2000	d78a7316-187d-4fbd-9ea5-5b5d94569b5a	a8d3d6c2-487c-4d5c-a93e-49d2b40c5b48	c.629G>T	p.Arg210Leu	p.R210L	ENST00000402739	49	37	12	34	NA	NA	CTNNA2,missense_variant,p.R210L,ENST00000466387,,c.629G>T,MODERATE,,deleterious(0),probably_damaging(1),1;CTNNA2,missense_variant,p.R210L,ENST00000496558,NM_001282598.1&NM_004389.3,c.629G>T,MODERATE,,deleterious(0),probably_damaging(1),1;CTNNA2,missense_variant,p.R210L,ENST00000402739,NM_001282597.1,c.629G>T,MODERATE,YES,deleterious(0),probably_damaging(0.984),1;CTNNA2,missense_variant,p.R210L,EN…	T	ENSG00000066032	ENST00000402739	Transcript	missense_variant
CTNNA2	1496	BI	GRCh38	chr2	80546055	80546055	+	Missense_Mutation	SNP	C	C	G	rs762603105	byFrequency	TCGA-50-7109-01A-11D-2036-08	TCGA-50-7109-11A-01D-2036-08	NA	NA	NA	NA	NA	NA	NA	NA	Somatic	NA	NA	NA	NA	NA	Illumina HiSeq 2000	5efb21c5-9c0b-4442-b0cb-3c30b0869dba	49a93a1d-94d7-47f8-8e42-1585bde5d3ac	c.1532C>G	p.Ser511Cys	p.S511C	ENST00000402739	18	13	5	30	NA	NA	CTNNA2,missense_variant,p.S511C,ENST00000466387,,c.1532C>G,MODERATE,,tolerated(0.07),benign(0.008),1;CTNNA2,missense_variant,p.S511C,ENST00000496558,NM_001282598.1&NM_004389.3,c.1532C>G,MODERATE,,tolerated(0.07),benign(0.008),1;CTNNA2,missense_variant,p.S511C,ENST00000402739,NM_001282597.1,c.1532C>G,MODERATE,YES,tolerated(0.08),possibly_damaging(0.753),1;CTNNA2,missense_variant,p.S511C,ENST000006…	G	ENSG00000066032	ENST00000402739	Transcript	missense_variant
CTNNA2	1496	BI	GRCh38	chr2	80555788	80555788	+	Missense_Mutation	SNP	C	C	T	novel	NA	TCGA-55-8203-01A-11D-2238-08	TCGA-55-8203-10A-01D-2238-08	NA	NA	NA	NA	NA	NA	NA	NA	Somatic	NA	NA	NA	NA	NA	Illumina HiSeq 2000	9c45b38b-d33c-48cb-98f0-701bb0c76520	07e3f6f8-8e0e-468d-8c38-a8201e0c5474	c.1636C>T	p.Arg546Trp	p.R546W	ENST00000402739	109	78	31	82	NA	NA	CTNNA2,missense_variant,p.R546W,ENST00000466387,,c.1636C>T,MODERATE,,deleterious(0),probably_damaging(0.996),1;CTNNA2,missense_variant,p.R546W,ENST00000496558,NM_001282598.1&NM_004389.3,c.1636C>T,MODERATE,,deleterious(0),probably_damaging(0.996),1;CTNNA2,missense_variant,p.R546W,ENST00000402739,NM_001282597.1,c.1636C>T,MODERATE,YES,deleterious(0),probably_damaging(0.978),1;CTNNA2,missense_variant…	T	ENSG00000066032	ENST00000402739	Transcript	missense_variant
CTNNA2	1496	BI	GRCh38	chr2	80647774	80647774	+	Missense_Mutation	SNP	C	C	A	NA	NA	TCGA-44-8117-01A-11D-2238-08	TCGA-44-8117-10A-01D-2238-08	NA	NA	NA	NA	NA	NA	NA	NA	Somatic	NA	NA	NA	NA	NA	Illumina HiSeq 2000	acf9ad62-7e55-4d32-8a5d-3e62d21727c2	ea388611-4d11-4fc7-bb28-7715b17987f7	c.2764C>A	p.Pro922Thr	p.P922T	ENST00000402739	254	140	114	261	NA	NA	CTNNA2,missense_variant,p.P874T,ENST00000466387,,c.2620C>A,MODERATE,,deleterious(0.01),benign(0.363),1;CTNNA2,missense_variant,p.P874T,ENST00000496558,NM_001282598.1&NM_004389.3,c.2620C>A,MODERATE,,deleterious(0.01),benign(0.363),1;CTNNA2,missense_variant,p.P922T,ENST00000402739,NM_001282597.1,c.2764C>A,MODERATE,YES,deleterious(0.02),possibly_damaging(0.474),1;CTNNA2,missense_variant,p.P829T,ENST…	A	ENSG00000066032	ENST00000402739	Transcript	missense_variant
CTNNA2	1496	BI	GRCh38	chr2	80555770	80555770	+	Missense_Mutation	SNP	G	G	T	NA	NA	TCGA-50-5045-01A-01D-1625-08	TCGA-50-5045-10A-01D-1625-08	NA	NA	NA	NA	NA	NA	NA	NA	Somatic	NA	NA	NA	NA	NA	Illumina HiSeq 2000	b0d734ad-1222-4bc0-b02b-1d2262b8ac35	f2944e7d-f761-45af-b625-1100fdc393d1	c.1618G>T	p.Ala540Ser	p.A540S	ENST00000402739	93	85	8	68	NA	NA	CTNNA2,missense_variant,p.A540S,ENST00000466387,,c.1618G>T,MODERATE,,tolerated(0.1),possibly_damaging(0.573),1;CTNNA2,missense_variant,p.A540S,ENST00000496558,NM_001282598.1&NM_004389.3,c.1618G>T,MODERATE,,tolerated(0.1),possibly_damaging(0.573),1;CTNNA2,missense_variant,p.A540S,ENST00000402739,NM_001282597.1,c.1618G>T,MODERATE,YES,tolerated(0.1),probably_damaging(0.918),1;CTNNA2,missense_variant…	T	ENSG00000066032	ENST00000402739	Transcript	missense_variant
CTNNA2	1496	BI	GRCh38	chr2	80608316	80608316	+	Missense_Mutation	SNP	G	G	T	novel	NA	TCGA-NJ-A4YF-01A-12D-A25L-08	TCGA-NJ-A4YF-10A-01D-A25L-08	NA	NA	NA	NA	NA	NA	NA	NA	Somatic	NA	NA	NA	NA	NA	Illumina HiSeq 2000	3052fdbb-2e49-4d68-91b9-993bd2d6d6b1	169d6639-f7f7-4c2c-a72f-0add3e667da6	c.2428G>T	p.Gly810Trp	p.G810W	ENST00000402739	53	42	11	89	NA	NA	CTNNA2,missense_variant,p.G810W,ENST00000466387,,c.2428G>T,MODERATE,,deleterious(0),probably_damaging(0.999),1;CTNNA2,missense_variant,p.G810W,ENST00000496558,NM_001282598.1&NM_004389.3,c.2428G>T,MODERATE,,deleterious(0),probably_damaging(0.999),1;CTNNA2,missense_variant,p.G810W,ENST00000402739,NM_001282597.1,c.2428G>T,MODERATE,YES,deleterious(0),probably_damaging(0.997),1;CTNNA2,missense_variant…	T	ENSG00000066032	ENST00000402739	Transcript	missense_variant
CTNNA2	1496	BI	GRCh38	chr2	79744487	79744487	+	Missense_Mutation	SNP	C	C	T	novel	NA	TCGA-62-A46O-01A-11D-A24D-08	TCGA-62-A46O-10A-01D-A24F-08	NA	NA	NA	NA	NA	NA	NA	NA	Somatic	NA	NA	NA	NA	NA	Illumina HiSeq 2000	ff9ce3ef-d0d4-45b0-a506-e87732d1480e	4fb194cb-66e6-484e-b119-b27f5cf8e487	c.203C>T	p.Thr68Ile	p.T68I	ENST00000402739	27	18	9	42	NA	NA	CTNNA2,missense_variant,p.T68I,ENST00000466387,,c.203C>T,MODERATE,,tolerated(0.42),possibly_damaging(0.515),1;CTNNA2,missense_variant,p.T68I,ENST00000496558,NM_001282598.1&NM_004389.3,c.203C>T,MODERATE,,tolerated(0.42),possibly_damaging(0.515),1;CTNNA2,missense_variant,p.T68I,ENST00000402739,NM_001282597.1,c.203C>T,MODERATE,YES,tolerated(0.4),probably_damaging(0.997),1;CTNNA2,missense_variant,p.T…	T	ENSG00000066032	ENST00000402739	Transcript	missense_variant
CTNNA2	1496	BI	GRCh38	chr2	79874319	79874320	+	Frame_Shift_Ins	INS	-	-	C	novel	NA	TCGA-44-6776-01A-11D-1855-08	TCGA-44-6776-10A-01D-1855-08	NA	NA	NA	NA	NA	NA	NA	NA	Somatic	NA	NA	NA	NA	NA	Illumina HiSeq 2000	7d3c5101-fae2-4320-a8a2-a93753375368	3588228a-2ade-4230-a5c6-6599dbbbae3e	c.830dupC	p.Ala278CysfsTer4	p.A278Cfs*4	ENST00000402739	94	64	30	89	NA	NA	CTNNA2,frameshift_variant,p.A278Cfs*4,ENST00000466387,,c.830dupC,HIGH,,,,1;CTNNA2,frameshift_variant,p.A278Cfs*4,ENST00000496558,NM_001282598.1&NM_004389.3,c.830dupC,HIGH,,,,1;CTNNA2,frameshift_variant,p.A278Cfs*4,ENST00000402739,NM_001282597.1,c.830dupC,HIGH,YES,,,1;CTNNA2,frameshift_variant,p.A278Cfs*4,ENST00000629316,NM_001164883.1,c.830dupC,HIGH,,,,1	C	ENSG00000066032	ENST00000402739	Transcript	frameshift_variant
CTNNA2	1496	BI	GRCh38	chr2	79744406	79744406	+	Missense_Mutation	SNP	C	C	A	novel	NA	TCGA-86-8585-01A-11D-2393-08	TCGA-86-8585-10A-01D-2393-08	NA	NA	NA	NA	NA	NA	NA	NA	Somatic	NA	NA	NA	NA	NA	Illumina HiSeq 2000	e562aaa2-c8fe-4f32-ad9a-f847349e43ef	b6b5a91b-c65b-402e-94a8-d703933b9f08	c.122C>A	p.Thr41Lys	p.T41K	ENST00000402739	79	65	14	52	NA	NA	CTNNA2,missense_variant,p.T41K,ENST00000466387,,c.122C>A,MODERATE,,tolerated(0.35),benign(0.149),1;CTNNA2,missense_variant,p.T41K,ENST00000496558,NM_001282598.1&NM_004389.3,c.122C>A,MODERATE,,tolerated(0.35),benign(0.149),1;CTNNA2,missense_variant,p.T41K,ENST00000402739,NM_001282597.1,c.122C>A,MODERATE,YES,tolerated(0.34),benign(0.303),1;CTNNA2,missense_variant,p.T41K,ENST00000629316,NM_001164883…	A	ENSG00000066032	ENST00000402739	Transcript	missense_variant
CTNNA2	1496	BI	GRCh38	chr2	79869815	79869815	+	Splice_Site	SNP	G	G	A	NA	NA	TCGA-69-7974-01A-11D-2184-08	TCGA-69-7974-10A-01D-2184-08	NA	NA	NA	NA	NA	NA	NA	NA	Somatic	NA	NA	NA	NA	NA	Illumina HiSeq 2000	be4e197a-9729-4d2f-b508-a3d775deb76e	c000af70-e8a6-435a-b32a-a2ce438e3159	c.466-1G>A	NA	p.X156_splice	ENST00000402739	89	81	8	103	NA	NA	CTNNA2,splice_acceptor_variant,p.X156_splice,ENST00000466387,,c.466-1G>A,HIGH,,,,1;CTNNA2,splice_acceptor_variant,p.X156_splice,ENST00000496558,NM_001282598.1&NM_004389.3,c.466-1G>A,HIGH,,,,1;CTNNA2,splice_acceptor_variant,p.X156_splice,ENST00000402739,NM_001282597.1,c.466-1G>A,HIGH,YES,,,1;CTNNA2,splice_acceptor_variant,p.X156_splice,ENST00000629316,NM_001164883.1,c.466-1G>A,HIGH,,,,1;MIR8080,up…	A	ENSG00000066032	ENST00000402739	Transcript	splice_acceptor_variant
CTNNA2	1496	BI	GRCh38	chr2	80544980	80544980	+	Splice_Site	SNP	A	A	T	NA	NA	TCGA-99-8028-01A-11D-2238-08	TCGA-99-8028-10A-01D-2238-08	NA	NA	NA	NA	NA	NA	NA	NA	Somatic	NA	NA	NA	NA	NA	Illumina HiSeq 2000	e9a848bb-c3c5-46d0-951d-64bd56486703	1c715bb3-15ee-4f54-9648-30879d2a4ced	c.1291-2A>T	NA	p.X431_splice	ENST00000402739	79	71	8	61	NA	NA	CTNNA2,splice_acceptor_variant,p.X431_splice,ENST00000466387,,c.1291-2A>T,HIGH,,,,1;CTNNA2,splice_acceptor_variant,p.X431_splice,ENST00000496558,NM_001282598.1&NM_004389.3,c.1291-2A>T,HIGH,,,,1;CTNNA2,splice_acceptor_variant,p.X431_splice,ENST00000402739,NM_001282597.1,c.1291-2A>T,HIGH,YES,,,1;CTNNA2,splice_acceptor_variant,p.X431_splice,ENST00000629316,NM_001164883.1,c.1291-2A>T,HIGH,,,,1;CTNNA2…	T	ENSG00000066032	ENST00000402739	Transcript	splice_acceptor_variant
CTNNA2	1496	BI	GRCh38	chr2	80647756	80647756	+	Missense_Mutation	SNP	C	C	A	novel	NA	TCGA-97-7937-01A-11D-2167-08	TCGA-97-7937-10A-01D-2167-08	NA	NA	NA	NA	NA	NA	NA	NA	Somatic	NA	NA	NA	NA	NA	Illumina HiSeq 2000	9e485f06-af03-4dd7-900d-f1f15293a6a1	ca425b2a-6d19-4c80-ab04-ee76c1d18888	c.2746C>A	p.Leu916Ile	p.L916I	ENST00000402739	113	71	42	98	NA	NA	CTNNA2,missense_variant,p.L868I,ENST00000466387,,c.2602C>A,MODERATE,,deleterious(0.05),probably_damaging(0.999),1;CTNNA2,missense_variant,p.L868I,ENST00000496558,NM_001282598.1&NM_004389.3,c.2602C>A,MODERATE,,deleterious(0.05),probably_damaging(0.999),1;CTNNA2,missense_variant,p.L916I,ENST00000402739,NM_001282597.1,c.2746C>A,MODERATE,YES,deleterious(0.05),probably_damaging(0.952),1;CTNNA2,missens…	A	ENSG00000066032	ENST00000402739	Transcript	missense_variant
CTNNA2	1496	BI	GRCh38	chr2	80574213	80574213	+	Missense_Mutation	SNP	G	G	T	NA	NA	TCGA-55-6985-01A-11D-1945-08	TCGA-55-6985-11A-01D-1945-08	NA	NA	NA	NA	NA	NA	NA	NA	Somatic	NA	NA	NA	NA	NA	Illumina HiSeq 2000	66ba22b1-aab9-4c8d-be49-5b417cb53094	af54c77e-4dbd-4955-b021-db04c738c39d	c.1792G>T	p.Ala598Ser	p.A598S	ENST00000402739	104	74	30	110	NA	NA	CTNNA2,missense_variant,p.A598S,ENST00000466387,,c.1792G>T,MODERATE,,tolerated(1),benign(0.001),1;CTNNA2,missense_variant,p.A598S,ENST00000496558,NM_001282598.1&NM_004389.3,c.1792G>T,MODERATE,,tolerated(1),benign(0.001),1;CTNNA2,missense_variant,p.A598S,ENST00000402739,NM_001282597.1,c.1792G>T,MODERATE,YES,tolerated(1),benign(0.005),1;CTNNA2,missense_variant,p.A598S,ENST00000629316,NM_001164883.1…	T	ENSG00000066032	ENST00000402739	Transcript	missense_variant
CTNNA2	1496	BI	GRCh38	chr2	79909640	79909640	+	Missense_Mutation	SNP	G	G	T	NA	NA	TCGA-86-8073-01A-11D-2238-08	TCGA-86-8073-10A-01D-2238-08	NA	NA	NA	NA	NA	NA	NA	NA	Somatic	NA	NA	NA	NA	NA	Illumina HiSeq 2000	b7268ee3-2840-467c-9e11-8e269ccc60a8	653e6401-123b-4136-b07b-26c50359235e	c.899G>T	p.Arg300Leu	p.R300L	ENST00000402739	152	124	28	136	NA	NA	CTNNA2,missense_variant,p.R300L,ENST00000466387,,c.899G>T,MODERATE,,deleterious(0),probably_damaging(0.995),1;CTNNA2,missense_variant,p.R300L,ENST00000496558,NM_001282598.1&NM_004389.3,c.899G>T,MODERATE,,deleterious(0),probably_damaging(0.995),1;CTNNA2,missense_variant,p.R300L,ENST00000402739,NM_001282597.1,c.899G>T,MODERATE,YES,deleterious(0),probably_damaging(0.982),1;CTNNA2,missense_variant,p.…	T	ENSG00000066032	ENST00000402739	Transcript	missense_variant
CTNNA2	1496	BI	GRCh38	chr2	79874310	79874310	+	Missense_Mutation	SNP	G	G	C	novel	NA	TCGA-78-8662-01A-11D-2393-08	TCGA-78-8662-10A-01D-2393-08	NA	NA	NA	NA	NA	NA	NA	NA	Somatic	NA	NA	NA	NA	NA	Illumina HiSeq 2000	30a18e06-a219-42fb-934d-05dab59924d2	9ba38ffb-4d0d-46f6-ac56-8eeb499610cc	c.820G>C	p.Gly274Arg	p.G274R	ENST00000402739	103	92	11	127	NA	NA	CTNNA2,missense_variant,p.G274R,ENST00000466387,,c.820G>C,MODERATE,,deleterious(0),probably_damaging(0.996),1;CTNNA2,missense_variant,p.G274R,ENST00000496558,NM_001282598.1&NM_004389.3,c.820G>C,MODERATE,,deleterious(0),probably_damaging(0.996),1;CTNNA2,missense_variant,p.G274R,ENST00000402739,NM_001282597.1,c.820G>C,MODERATE,YES,deleterious(0),probably_damaging(0.999),1;CTNNA2,missense_variant,p.…	C	ENSG00000066032	ENST00000402739	Transcript	missense_variant
CTNNA2	1496	BI	GRCh38	chr2	80555833	80555833	+	Missense_Mutation	SNP	T	T	C	novel	NA	TCGA-78-8662-01A-11D-2393-08	TCGA-78-8662-10A-01D-2393-08	NA	NA	NA	NA	NA	NA	NA	NA	Somatic	NA	NA	NA	NA	NA	Illumina HiSeq 2000	30a18e06-a219-42fb-934d-05dab59924d2	9ba38ffb-4d0d-46f6-ac56-8eeb499610cc	c.1681T>C	p.Tyr561His	p.Y561H	ENST00000402739	251	201	50	280	NA	NA	CTNNA2,missense_variant,p.Y561H,ENST00000466387,,c.1681T>C,MODERATE,,deleterious(0.01),possibly_damaging(0.618),1;CTNNA2,missense_variant,p.Y561H,ENST00000496558,NM_001282598.1&NM_004389.3,c.1681T>C,MODERATE,,deleterious(0.01),possibly_damaging(0.618),1;CTNNA2,missense_variant,p.Y561H,ENST00000402739,NM_001282597.1,c.1681T>C,MODERATE,YES,deleterious(0.01),possibly_damaging(0.881),1;CTNNA2,missens…	C	ENSG00000066032	ENST00000402739	Transcript	missense_variant
CTNNA2	1496	BI	GRCh38	chr2	79874339	79874339	+	Missense_Mutation	SNP	T	T	G	NA	NA	TCGA-75-7025-01A-12D-1945-08	TCGA-75-7025-10A-01D-1946-08	NA	NA	NA	NA	NA	NA	NA	NA	Somatic	NA	NA	NA	NA	NA	Illumina HiSeq 2000	17e3b2f9-1645-4315-9897-31eb2893345c	dcddb05c-169b-4149-ba9b-840f18bc135d	c.849T>G	p.Phe283Leu	p.F283L	ENST00000402739	77	64	13	78	NA	NA	CTNNA2,missense_variant,p.F283L,ENST00000466387,,c.849T>G,MODERATE,,tolerated(0.28),benign(0.299),1;CTNNA2,missense_variant,p.F283L,ENST00000496558,NM_001282598.1&NM_004389.3,c.849T>G,MODERATE,,tolerated(0.28),benign(0.299),1;CTNNA2,missense_variant,p.F283L,ENST00000402739,NM_001282597.1,c.849T>G,MODERATE,YES,tolerated(0.28),probably_damaging(0.95),1;CTNNA2,missense_variant,p.F283L,ENST0000062931…	G	ENSG00000066032	ENST00000402739	Transcript	missense_variant
CTNNA2	1496	BI	GRCh38	chr2	79874119	79874119	+	Missense_Mutation	SNP	G	G	A	NA	NA	TCGA-05-5715-01A-01D-1625-08	TCGA-05-5715-10A-01D-1625-08	NA	NA	NA	NA	NA	NA	NA	NA	Somatic	NA	NA	NA	NA	NA	Illumina HiSeq 2000	62fda17b-1de0-4b7e-bd28-a6793bc36d37	1b729e4e-a30c-4ae4-8de3-9fd4d7d3a146	c.629G>A	p.Arg210Gln	p.R210Q	ENST00000402739	60	45	15	51	NA	NA	CTNNA2,missense_variant,p.R210Q,ENST00000466387,,c.629G>A,MODERATE,,deleterious(0),probably_damaging(1),1;CTNNA2,missense_variant,p.R210Q,ENST00000496558,NM_001282598.1&NM_004389.3,c.629G>A,MODERATE,,deleterious(0),probably_damaging(1),1;CTNNA2,missense_variant,p.R210Q,ENST00000402739,NM_001282597.1,c.629G>A,MODERATE,YES,deleterious(0.01),probably_damaging(0.974),1;CTNNA2,missense_variant,p.R210Q…	A	ENSG00000066032	ENST00000402739	Transcript	missense_variant
CTNNA2	1496	BI	GRCh38	chr2	79874115	79874115	+	Missense_Mutation	SNP	G	G	A	NA	NA	TCGA-05-4389-01A-01D-1265-08	TCGA-05-4389-10A-01D-1265-08	NA	NA	NA	NA	NA	NA	NA	NA	Somatic	NA	NA	NA	NA	NA	Illumina HiSeq 2000	c6f382d4-a522-4333-88b5-be7f55fe80f5	1696eddb-18d5-4d86-a7ee-f388add3e3ba	c.625G>A	p.Ala209Thr	p.A209T	ENST00000402739	63	51	12	33	NA	NA	CTNNA2,missense_variant,p.A209T,ENST00000466387,,c.625G>A,MODERATE,,deleterious(0),probably_damaging(1),1;CTNNA2,missense_variant,p.A209T,ENST00000496558,NM_001282598.1&NM_004389.3,c.625G>A,MODERATE,,deleterious(0),probably_damaging(1),1;CTNNA2,missense_variant,p.A209T,ENST00000402739,NM_001282597.1,c.625G>A,MODERATE,YES,deleterious(0),probably_damaging(0.993),1;CTNNA2,missense_variant,p.A209T,EN…	A	ENSG00000066032	ENST00000402739	Transcript	missense_variant
[truncated: 69 more columns]
