# Supplementary material for: Catenin Alpha-2 Mutation Changes the Immune Microenvironment in Lung Adenocarcinoma Patients Receiving Immune Checkpoint Inhibitors
Source: Front Pharmacol. 2021 Jun 7;12:645862. doi: 10.3389/fphar.2021.645862 (PMC8215613; doi:10.3389/fphar.2021.645862)
Supplement: Supplementary file 2 [file Table3.XLSX]

## Sheet: ICI_CTNNA2
Hugo_Symbol	Start_position	End_position	Variant_Classification	Variant_Type	Reference_Allele	Tumor_Seq_Allele1	Tumor_Seq_Allele2	Chromosome	Annotation_Transcript	Transcript_Strand	Transcript_Position	Transcript_Exon	Protein_Change	t_alt_count	t_ref_count	ref_context	Pr_somatic_clonal	Pr_germline	Pr_subclonal	homozygous.ix	ccf_hat	clonal_dm	Tumor_Sample_Barcode	hotspot
CTNNA2	80874817	80874817	Nonsense_Mutation	SNP	T	T	A	2	ENST00000466387.1	+	3262	22	p.Y846*	65	358	AGAAGGTCTATGGGACAGCAG	0.97403	0	0.02597	FALSE	1	1	HE3202_T_N	0
CTNNA2	80620364	80620364	Missense_Mutation	SNP	T	T	C	2	ENST00000466387.1	+	1809	12	p.L362P	12	79	GGAGATCCTCTCAACATTGCG	0.885583	0	0.114417	FALSE	1	1	KA3947_T_N	0
CTNNA2	80620366	80620366	Missense_Mutation	SNP	A	A	C	2	ENST00000466387.1	+	1811	12	p.N363H	14	77	AGATCCTCTCAACATTGCGAT	0.899053	0	0.100947	FALSE	1	1	KA3947_T_N	0
CTNNA2	80136918	80136918	Missense_Mutation	SNP	A	A	C	2	ENST00000466387.1	+	1775	11	p.N351H	15	69	CGAGTACATGAATAATGTAAG	0.997816	0	0.00218351	FALSE	1	1	LUAD-BS-13-N35728-TP-NB-SM-9J2XI-SM-9HBZQ	0
CTNNA2	80136918	80136918	Missense_Mutation	SNP	A	A	C	2	ENST00000466387.1	+	1775	11	p.N351H	29	102	CGAGTACATGAATAATGTAAG	0.0891417	0	0.910858	TRUE	0.88	0	LUAD-BS-14-J45174-TP-NT-SM-9J2YJ-SM-9J2YK	0
CTNNA2	80136918	80136918	Missense_Mutation	SNP	A	A	C	2	ENST00000466387.1	+	1775	11	p.N351H	33	97	CGAGTACATGAATAATGTAAG	0.975626	0	0.0243739	FALSE	1	1	LUAD-BS-14-N19784-TP-NT-SM-9J2XW-SM-9J2XX	0
CTNNA2	80816543	80816543	Missense_Mutation	SNP	G	G	C	2	ENST00000466387.1	+	2846	19	p.G708R	59	158	GGACGACAGCGGCAATGATAT	0.823933	0	0.176067	FALSE	0.91	1	Lung-DFCI-11-104-009-TM-NB-SM-5YS7O-SM-5YS7P	0
CTNNA2	80136780	80136780	Nonsense_Mutation	SNP	G	G	T	2	ENST00000466387.1	+	1637	11	p.E305*	78	209	GTCCCTGGAGGAGAGGCTGGA	0.815219	0	0.184781	FALSE	0.9	1	Lung-DFCI-11-104-009-TM-NB-SM-5YS7O-SM-5YS7P	0
CTNNA2	80874819	80874819	Missense_Mutation	SNP	G	G	T	2	ENST00000466387.1	+	3264	22	p.G847V	165	391	AAGGTCTATGGGACAGCAGCT	0.920228	0	0.0797718	FALSE	0.98	1	Lung-DFCI-11-104-009-TM-NB-SM-5YS7O-SM-5YS7P	0
CTNNA2	80874842	80874842	Missense_Mutation	SNP	G	G	T	2	ENST00000466387.1	+	3287	22	p.V855F	63	320	CAACTCACCTGTTGTGTCTTG	0.958537	0	0.041463	FALSE	1	1	RI1933_T_N	0
CTNNA2	80136918	80136918	Missense_Mutation	SNP	A	A	C	2	ENST00000466387.1	+	1775	11	p.N351H	17	178	CGAGTACATGAATAATGTAAG	0.955422	0	0.0445776	FALSE	0.95	1	SU2C_Lung-SU2C-DFCI-LUAD-1003-TP-NB-SM-AOL4D-SM-A46NF	0
CTNNA2	80136918	80136918	Missense_Mutation	SNP	A	A	C	2	ENST00000466387.1	+	1775	11	p.N351H	12	176	CGAGTACATGAATAATGTAAG	0.805825	0	0.194175	FALSE	0.47	1	SU2C_Lung-SU2C-DFCI-LUAD-1004-TP-NB-SM-AOL4P-SM-A46NG	0
CTNNA2	80136918	80136918	Missense_Mutation	SNP	A	A	C	2	ENST00000466387.1	+	1775	11	p.N351H	15	238	CGAGTACATGAATAATGTAAG	0.138946	0	0.861054	FALSE	0.47	0	SU2C_Lung-SU2C-DFCI-LUAD-1005-TP-NB-SM-AOL52-SM-A46NH	0
